# Supplementary material for: Computational modeling of RNase, antisense ORF0 RNA, and intracellular compartmentation and their impact on the life cycle of the line retrotransposon
Source: Comput Struct Biotechnol J. 2021 Oct 5;19:5667–77. doi: 10.1016/j.csbj.2021.10.003 (PMC8554170; doi:10.1016/j.csbj.2021.10.003)
Supplement: Supplementary data 1 [file mmc1.xlsx]

## Sheet: Model Constants
Constants
RNAi Submodel
Reaction Name	Reaction Type	Km (µM)	Vmax (µM/s)	Kcat (s-1)	K1 (µM*s)-1	K-1 (s-1)	Kds	K2 (s-1)	Notes	Reference
Dicer	Michaelis-Menten	0.01	1.25e-06	0.00025			<51 pM		For Dicer-TRBP complex, authors note that Kds not eq. To Km implies some other rate limiting step	www.ncbi.nlm.nih.gov/pmc/articles/PMC3005596/
Dicer_dsRNA loading	Mass Action				10	0.1			Simulation showed we sould likely use kds for Kr/kf ratio instead of km. Km is K0.5 the substrate concentration that yields half the Vmax. Read off of the graph as 10 nM	www.ncbi.nlm.nih.gov/pmc/articles/PMC3005596/
Dicer_dsRNA Cleave	Mass Action							0.000125	Here we calculate kcat from Vmax/total enzyme. See figure 3b in the reference but there seems to be an error by a factor of 2, i.e. Vmax/0.01 nM
RISC_Degredation	Michaelis-Menten	0.0084	0.0071	0.0071					Kcat was calculated with 1 nM RISC_ssRNA complex	https://www.ncbi.nlm.nih.gov/pubmed/15170178/
RISC	Mass Action				10	0.084		0.0071	Here k2=kcat, the maximum rate per enzyme molecule
RISC_Loading	Mass Action				60	6.2				https://www.pnas.org/content/pnas/suppl/2013/10/03/1217838110.DCSupplemental/sapp.pdf
Exosome Stress Granule Submodel
MOV10 Complex	Mass Action				5	0.1			Formation of RNA-MOV10 complex in the cytoplasm
RNase Degradation	Mass Action				1	0
MVB_Localization	Mass Action				10	0			Crossing of MOV10-RNA complex to Multi-vesicular bodies.
StressGranLocalization	Mass Action				10	0.1			Crossing of MOV10-RNA complex to stress granules
RNA_MOV10_Deg	Mass Action				1	0			Degradation of MOV10-RNA complex in the stress granule
Full Model Parameters
Name	Value
Dicer_Cyt_Unbound_Count_initCount	1000
Exportin_Nuc_Unbound_Count_initCount	1000
Kf_Ciomplx2_to_DNA	0.1
Kf_Cmplx1_to_Nucl_DirectHalf	0.1
Kf_Cmplx1_to_Nucl_InverseHalf	0.001
Kf_Cmplx3_to_Nucl_DirectHalf	1
Kf_Cmplx3_to_Nucl_InverseHalf	0.0001
Kf_Complx1_to_DNA	0.1
Kf_Complx2_to_Nucl_DirectHalf	0.1
Kf_Complx2_to_Nucl_InverseHalf	0.001
Kf_Complx3_to_DNA	1
Kf_Dicer_Loading_DirectHalf	10
Kf_Dicer_Loading_InverseHalf	0.1
Kf_Dicer_dsRNA_Cleave	0.000125
Kf_Exportin_In_DirectHalf	10
Kf_Exportin_In_InverseHalf	0.1
Kf_MOV10_to_SG_DirectHalf_0	10
Kf_MOV10_to_SG_DirectHalf_1	10
Kf_MOV10_to_SG_DirectHalf_2	10
Kf_MOV10_to_SG_DirectHalf_3	10
Kf_MOV10_to_SG_DirectHalf_4	10
Kf_MOV10_to_SG_DirectHalf_5	10
Kf_MOV10_to_SG_DirectHalf_6	10
Kf_MOV10_to_SG_DirectHalf_7	10
Kf_MOV10_to_SG_InverseHalf_0	0.1
Kf_MOV10_to_SG_InverseHalf_1	0.1
Kf_MOV10_to_SG_InverseHalf_2	0.1
Kf_MOV10_to_SG_InverseHalf_3	0.1
Kf_MOV10_to_SG_InverseHalf_4	0.1
Kf_MOV10_to_SG_InverseHalf_5	0.1
Kf_MOV10_to_SG_InverseHalf_6	0.1
Kf_MOV10_to_SG_InverseHalf_7	0.1
Kf_MVB_Local_0	10
Kf_MVB_Local_1	10
Kf_MVB_Local_2	10
Kf_MVB_Local_3	10
Kf_MVB_Local_4	10
Kf_MVB_Local_5	10
Kf_MVB_Local_6	10
Kf_MVB_Local_7	10
Kf_Make_L1mRNA	0.01
Kf_Make_Orf0mRNA	0.001
Kf_Mov10_Complex_DirectHalf_0	5
Kf_Mov10_Complex_DirectHalf_1	5
Kf_Mov10_Complex_DirectHalf_2	5
Kf_Mov10_Complex_DirectHalf_3	5
Kf_Mov10_Complex_DirectHalf_4	5
Kf_Mov10_Complex_DirectHalf_5	5
Kf_Mov10_Complex_DirectHalf_6	5
Kf_Mov10_Complex_DirectHalf_7	5
Kf_Mov10_Complex_InverseHalf_0	0.1
Kf_Mov10_Complex_InverseHalf_1	0.1
Kf_Mov10_Complex_InverseHalf_2	0.1
Kf_Mov10_Complex_InverseHalf_3	0.1
Kf_Mov10_Complex_InverseHalf_4	0.1
Kf_Mov10_Complex_InverseHalf_5	0.1
Kf_Mov10_Complex_InverseHalf_6	0.1
Kf_Mov10_Complex_InverseHalf_7	0.1
Kf_Orf0_Bind_DirectHalf	5
Kf_Orf0_Bind_InverseHalf	0.1
Kf_Orf0_mRNA_Deg	0.1
Kf_Orf0_mRNA_to_Cyt	0.1
Kf_Orf1p_Bind_1_DirectHalf_0	1
Kf_Orf1p_Bind_1_DirectHalf_1	1
Kf_Orf1p_Bind_1_DirectHalf_2	1
Kf_Orf1p_Bind_1_DirectHalf_3	1
Kf_Orf1p_Bind_1_InverseHalf_0	0.001
Kf_Orf1p_Bind_1_InverseHalf_1	0.001
Kf_Orf1p_Bind_1_InverseHalf_2	0.001
Kf_Orf1p_Bind_1_InverseHalf_3	0.001
Kf_Orf1p_Bind_2_DirectHalf_0	1
Kf_Orf1p_Bind_2_DirectHalf_1	1
Kf_Orf1p_Bind_2_DirectHalf_2	1
Kf_Orf1p_Bind_2_DirectHalf_3	1
Kf_Orf1p_Bind_2_InverseHalf_0	0.001
Kf_Orf1p_Bind_2_InverseHalf_1	0.001
Kf_Orf1p_Bind_2_InverseHalf_2	0.001
Kf_Orf1p_Bind_2_InverseHalf_3	0.001
Kf_Orf1p_Degrade	0.01
Kf_Orf1p_Transl	1
Kf_Orf1p_to_Cyt	1
Kf_Orf2_Bind_DirectHalf_0	1
Kf_Orf2_Bind_DirectHalf_1	1
Kf_Orf2_Bind_DirectHalf_2	1
Kf_Orf2_Bind_DirectHalf_3	1
Kf_Orf2_Bind_InverseHalf_0	0.001
Kf_Orf2_Bind_InverseHalf_1	0.001
Kf_Orf2_Bind_InverseHalf_2	0.001
Kf_Orf2_Bind_InverseHalf_3	0.001
Kf_Orf2p_Pro_Deg	0.01
Kf_Orf2p_Transl	0.25
Kf_Orf2p_to_Cyt	1
Kf_RISC_Degrade	0.0071
Kf_RISC_Load_DirectHalf	60
Kf_RISC_Load_InverseHalf	6.2
Kf_RISC_mRNA_Load_DirectHalf	10
Kf_RISC_mRNA_Load_InverseHalf	0.084
Kf_RNA_MOV10_Deg_0	1
Kf_RNA_MOV10_Deg_1	1
Kf_RNA_MOV10_Deg_2	1
Kf_RNA_MOV10_Deg_3	1
Kf_RNA_MOV10_Deg_4	1
Kf_RNA_MOV10_Deg_5	1
Kf_RNA_MOV10_Deg_6	1
Kf_RNA_MOV10_Deg_7	1
Kf_RNAse_L1mRNA	0.1
Kf_dsRNA_Disa_DirectHalf	10
Kf_dsRNA_Disa_InverseHalf	0.1
Kf_dsRNA_Exp_Join_1_DirectHalf	10
Kf_dsRNA_Exp_Join_1_InverseHalf	1
Kf_dsRNA_Export	10
Kf_mRNA_to_Cyt_DirectHalf	0.1
Kf_mRNA_to_Cyt_InverseHalf	0.005
Kf_ssRNA_Degrade	0.0001
Kr_Ciomplx2_to_DNA	0
Kr_Cmplx1_to_Nucl_DirectHalf	0
Kr_Cmplx1_to_Nucl_InverseHalf	0
Kr_Cmplx3_to_Nucl_DirectHalf	0
Kr_Cmplx3_to_Nucl_InverseHalf	0
Kr_Complx1_to_DNA	0
Kr_Complx2_to_Nucl_DirectHalf	0
Kr_Complx2_to_Nucl_InverseHalf	0
Kr_Complx3_to_DNA	0
Kr_Dicer_Loading_DirectHalf	0
Kr_Dicer_Loading_InverseHalf	0
Kr_Dicer_dsRNA_Cleave	0
Kr_Exportin_In_DirectHalf	0
Kr_Exportin_In_InverseHalf	0
Kr_MOV10_to_SG_DirectHalf_0	0
Kr_MOV10_to_SG_DirectHalf_1	0
Kr_MOV10_to_SG_DirectHalf_2	0
Kr_MOV10_to_SG_DirectHalf_3	0
Kr_MOV10_to_SG_DirectHalf_4	0
Kr_MOV10_to_SG_DirectHalf_5	0
Kr_MOV10_to_SG_DirectHalf_6	0
Kr_MOV10_to_SG_DirectHalf_7	0
Kr_MOV10_to_SG_InverseHalf_0	0
Kr_MOV10_to_SG_InverseHalf_1	0
Kr_MOV10_to_SG_InverseHalf_2	0
Kr_MOV10_to_SG_InverseHalf_3	0
Kr_MOV10_to_SG_InverseHalf_4	0
Kr_MOV10_to_SG_InverseHalf_5	0
Kr_MOV10_to_SG_InverseHalf_6	0
Kr_MOV10_to_SG_InverseHalf_7	0
Kr_MVB_Local_0	0
Kr_MVB_Local_1	0
Kr_MVB_Local_2	0
Kr_MVB_Local_3	0
Kr_MVB_Local_4	0
Kr_MVB_Local_5	0
Kr_MVB_Local_6	0
Kr_MVB_Local_7	0
Kr_Make_L1mRNA	0
Kr_Make_Orf0mRNA	0
Kr_Mov10_Complex_DirectHalf_0	0
Kr_Mov10_Complex_DirectHalf_1	0
Kr_Mov10_Complex_DirectHalf_2	0
Kr_Mov10_Complex_DirectHalf_3	0
Kr_Mov10_Complex_DirectHalf_4	0
Kr_Mov10_Complex_DirectHalf_5	0
Kr_Mov10_Complex_DirectHalf_6	0
Kr_Mov10_Complex_DirectHalf_7	0
Kr_Mov10_Complex_InverseHalf_0	0
Kr_Mov10_Complex_InverseHalf_1	0
Kr_Mov10_Complex_InverseHalf_2	0
Kr_Mov10_Complex_InverseHalf_3	0
Kr_Mov10_Complex_InverseHalf_4	0
Kr_Mov10_Complex_InverseHalf_5	0
Kr_Mov10_Complex_InverseHalf_6	0
Kr_Mov10_Complex_InverseHalf_7	0
Kr_Orf0_Bind_DirectHalf	0
Kr_Orf0_Bind_InverseHalf	0
Kr_Orf0_mRNA_Deg	0
Kr_Orf0_mRNA_to_Cyt	0
Kr_Orf1p_Bind_1_DirectHalf_0	0
Kr_Orf1p_Bind_1_DirectHalf_1	0
Kr_Orf1p_Bind_1_DirectHalf_2	0
Kr_Orf1p_Bind_1_DirectHalf_3	0
Kr_Orf1p_Bind_1_InverseHalf_0	0
Kr_Orf1p_Bind_1_InverseHalf_1	0
Kr_Orf1p_Bind_1_InverseHalf_2	0
Kr_Orf1p_Bind_1_InverseHalf_3	0
Kr_Orf1p_Bind_2_DirectHalf_0	0
Kr_Orf1p_Bind_2_DirectHalf_1	0
Kr_Orf1p_Bind_2_DirectHalf_2	0
Kr_Orf1p_Bind_2_DirectHalf_3	0
Kr_Orf1p_Bind_2_InverseHalf_0	0
Kr_Orf1p_Bind_2_InverseHalf_1	0
Kr_Orf1p_Bind_2_InverseHalf_2	0
Kr_Orf1p_Bind_2_InverseHalf_3	0
Kr_Orf1p_Degrade	0
Kr_Orf1p_Transl	0
Kr_Orf1p_to_Cyt	0
Kr_Orf2_Bind_DirectHalf_0	0
Kr_Orf2_Bind_DirectHalf_1	0
Kr_Orf2_Bind_DirectHalf_2	0
Kr_Orf2_Bind_DirectHalf_3	0
Kr_Orf2_Bind_InverseHalf_0	0
Kr_Orf2_Bind_InverseHalf_1	0
Kr_Orf2_Bind_InverseHalf_2	0
Kr_Orf2_Bind_InverseHalf_3	0
Kr_Orf2p_Pro_Deg	0
Kr_Orf2p_Transl	0
Kr_Orf2p_to_Cyt	0
Kr_RISC_Degrade	0
Kr_RISC_Load_DirectHalf	0
Kr_RISC_Load_InverseHalf	0
Kr_RISC_mRNA_Load_DirectHalf	0
Kr_RISC_mRNA_Load_InverseHalf	0
Kr_RNA_MOV10_Deg_0	0
Kr_RNA_MOV10_Deg_1	0
Kr_RNA_MOV10_Deg_2	0
Kr_RNA_MOV10_Deg_3	0
Kr_RNA_MOV10_Deg_4	0
Kr_RNA_MOV10_Deg_5	0
Kr_RNA_MOV10_Deg_6	0
Kr_RNA_MOV10_Deg_7	0
Kr_RNAse_L1mRNA	0
Kr_dsRNA_Disa_DirectHalf	0
Kr_dsRNA_Disa_InverseHalf	0
Kr_dsRNA_Exp_Join_1_DirectHalf	0
Kr_dsRNA_Exp_Join_1_InverseHalf	0
Kr_dsRNA_Export	0
Kr_mRNA_to_Cyt_DirectHalf	0
Kr_mRNA_to_Cyt_InverseHalf	0
Kr_ssRNA_Degrade	0
L1DNA_Count_initCount	100
L1mRNA_Count_initCount	0
MOV10_Zap_Cyt_Ubound_Count_initCount	1000
RISC_Cyt_Unbound_Count_initCount	1000
Size_Cytoplasm	50000
Size_Multi_Vesicular_Bodies	500
Size_Nucleus	5000
Size_Stress_Granules	500

## Sheet: Michaelis-Menten Dicer
From the Virtual Cell Deterministic Simulation
substrate concentratio (µM)	rate (µM/s)	Substrate Concentration (nM)	Rate (pM/s)
0.001	1.136e-07	1	0.1136
0.01	6.25e-07	10	0.625
0.025	8.928e-07	25	0.8928
0.05	1.042e-06	50	1.042
0.1	1.136e-06	100	1.136
0.15	1.172e-06	150	1.172
0.225	1.197e-06	225	1.197
0.375	1.218e-06	375	1.218
1	1.238e-06	1000	1.238
10	1.249e-06	10000	1.249
100	1.25e-06	100000	1.25
Calculated from Chakravarthy et al constants
Substrate Concentration (nM)	Substrate Concentration (pM)	Rate (pM/s)	Km (pM)	Vmax (pM/s)
1	1000	0.113636	10000	1.25
10	10000	0.625	10000	1.25
25	25000	0.892857	10000	1.25
50	50000	1.04167	10000	1.25
75	75000	1.10294	10000	1.25
100	100000	1.13636	10000	1.25
150	150000	1.17188	10000	1.25
225	225000	1.19681	10000	1.25
375	375000	1.21753	10000	1.25
																Reproducing these data
						Figure is from Chakravarthy, S.; Sternberg, S. H.; Kellenberger, C. A.; Doudna, J. A., Substrate-specific kinetics of Dicer-catalyzed RNA processing. Journal of molecular biology 2010, 404 (3), 392-402.

## Sheet: Mass Action Dicer
substrate concentratio (µM)	rate (µM/s)
		with k2=1.25e-4, k-1=0.1 k1=10			K-1/K1=Km	Km=10000 pM = 1e-12*1e4=1e-8 M * 1uM/1e-6M = 1e-2 uM
0.001	6.059e-08
0.01	4.757e-07
0.025	8.102e-07
0.05	1.009e-06
0.1	1.126e-06
0.15	1.167e-06
0.225	1.194e-06
0.375	1.217e-06
1	1.237e-06
10	1.249e-06
100	1.25e-06
substrate concentratio (µM)	rate (µM/s)		with k2=1.25e-4, k-1=1 k1=100			K-1/K1=Km		Km=10000 pM = 1e-12*1e4=1e-8 M * 1uM/1e-6M = 1e-2 uM
0.001	6.058e-08
0.01	4.758e-07
0.025	8.1e-07
0.05	1.009e-06
0.1	1.126e-06
0.15	1.167e-06
0.225	1.195e-06
0.375	1.217e-06
1	1.237e-06
10	1.249e-06
100	1.25e-06
											Reproducing these data in simulation
		Figure is from Chakravarthy, S.; Sternberg, S. H.; Kellenberger, C. A.; Doudna, J. A., Substrate-specific kinetics of Dicer-catalyzed RNA processing. Journal of molecular biology 2010, 404 (3), 392-402.

## Sheet: RISC ssRNA Michaelis-Menton
From the Virtual Cell Deterministic Michaelis-Menton Simulation
substrate concentratio (µM)	substrate concentratio (nM)	rate (µM/s)	Rate (nM/min)
0.001	1	7.056e-07	0.042336
0.01	10	3.79e-06	0.2274
0.025	25	5.286e-06	0.31716
0.05	50	6.068e-06	0.36408
0.1	100	6.546e-06	0.39276
0.2	200	6.813e-06	0.40878
1	1000	7.041e-06	0.42246
10	10000	7.094e-06	0.42564
		Rate (nM/s)	Concentration (nM)
					Reproducing data titled "Perfect Match" in Fig. 5a of Haley, B.; Zamore, P. D., Kinetic analysis of the RNAi enzyme complex. Nat Struct Mol Biol 2004, 11 (7), 599-606.

## Sheet: RISC ssRNA Mass Action
From the Virtual Cell Deterministic Simulation Based on Mass Action
substrate concentratio (µM)	substrate concentratio (nM)	rate (µM/s)	Rate (nM/min)
0.001	1	6.14e-07	0.03684
0.01	10	3.563e-06	0.21378
0.025	25	5.134e-06	0.30804
0.05	50	5.979e-06	0.35874
0.1	100	6.499e-06	0.38994
0.2	200	6.788e-06	0.40728
1	1000	7.036e-06	0.42216
10	10000	7.094e-06	0.42564
100	100000	7.1e-06	0.426
				Reproducing data titled "Perfect Match" in Fig. 5a of Haley, B.; Zamore, P. D., Kinetic analysis of the RNAi enzyme complex. Nat Struct Mol Biol 2004, 11 (7), 599-606.

## Sheet: Exosome Proc Bodies 100k RNA
t	MOV10_ZAP_Count	RNA_Count	RNA_Degrade_Count	RNA_Degrade_SG_Count	RNA_MOV10_Cyt_Count	RNA_MOV10_MVB_Count	RNA_MOV10_SG_Count
0	301000	100233	0	0	0	0	0
0.05	300762	95099	4896	1	144	49	44
0.1	300535	90259	9509	8	210	130	117
0.15	300332	85706	13859	17	200	238	213
0.2	300113	81342	18004	28	206	345	308
0.25	299920	77113	22040	49	198	438	395
0.3	299729	73120	25842	68	206	536	461
0.35	299562	69376	29419	97	175	633	533
0.4	299407	65851	32789	123	163	707	600
0.45	299235	62491	35977	148	164	801	652
0.5	299077	59446	38864	182	181	875	685
0.55	298944	56392	41785	226	167	944	719
0.6	298812	53544	44501	259	142	1023	764
0.65	298680	50794	47119	294	129	1103	794
0.7	298567	48210	49590	333	128	1161	811
0.75	298440	45773	51900	373	143	1227	817
0.8	298330	43390	54173	400	120	1295	855
0.85	298220	41197	56256	437	114	1358	871
0.9	298119	39074	58278	490	115	1404	872
0.95	298030	37084	60179	540	99	1465	866
1	297940	35204	61969	578	86	1521	875
1.05	297862	33470	63625	627	82	1564	865
1.1	297785	31761	65257	673	86	1602	854
1.15	297722	30238	66717	722	66	1648	842
1.2	297650	28676	68207	762	69	1687	832
1.25	297576	27185	69624	798	74	1720	832
1.3	297518	25796	70955	838	62	1762	820
1.35	297455	24476	72212	890	63	1790	802
1.4	297411	23198	73446	927	49	1821	792
1.45	297346	21992	74587	964	69	1845	776
1.5	297298	20902	75629	993	52	1879	778
1.55	297252	19852	76633	1034	50	1907	757
1.6	297196	18853	77576	1077	59	1931	737
1.65	297145	17886	78492	1118	60	1959	718
1.7	297098	16970	79361	1154	48	1995	705
1.75	297055	16134	80154	1183	42	2020	700
1.8	297016	15304	80945	1217	39	2042	686
1.85	296974	14517	81690	1247	38	2066	675
1.9	296936	13731	82438	1279	38	2080	667
1.95	296908	12989	83152	1318	25	2110	639
2	296872	12319	83786	1344	32	2130	622
2.05	296850	11693	84390	1377	30	2142	601
2.1	296818	11083	84968	1412	33	2159	578
2.15	296794	10511	85516	1438	24	2177	567
2.2	296767	9993	86007	1464	23	2191	555
2.25	296744	9454	86523	1493	26	2202	535
2.3	296724	8995	86962	1518	26	2213	519
2.35	296706	8526	87413	1550	17	2222	505
2.4	296681	8077	87837	1575	23	2227	494
2.45	296659	7659	88233	1600	23	2237	481
2.5	296643	7309	88567	1615	12	2251	479
2.55	296630	6950	88913	1639	15	2257	459
2.6	296614	6600	89247	1657	12	2268	449
2.65	296602	6270	89565	1677	13	2276	432
2.7	296578	5935	89876	1703	22	2285	412
2.75	296559	5627	90165	1726	25	2294	396
2.8	296545	5324	90454	1745	19	2307	384
2.85	296532	5052	90713	1773	13	2317	365
2.9	296520	4808	90945	1789	12	2325	354
2.95	296513	4553	91193	1809	9	2329	340
3	296502	4332	91403	1826	10	2335	327
3.05	296486	4108	91611	1841	19	2338	316
3.1	296471	3872	91832	1851	15	2351	312
3.15	296466	3674	92025	1867	9	2361	297
3.2	296458	3484	92207	1886	10	2363	283
3.25	296453	3316	92370	1904	6	2368	269
3.3	296449	3170	92512	1914	9	2368	260
3.35	296441	3008	92666	1929	6	2374	250
3.4	296432	2842	92823	1935	7	2377	249
3.45	296425	2697	92961	1942	14	2379	240
3.5	296417	2545	93105	1958	8	2388	229
3.55	296413	2419	93227	1970	5	2389	223
3.6	296408	2295	93346	1984	6	2393	209
3.65	296404	2177	93460	1995	6	2398	197
3.7	296399	2061	93571	2003	7	2402	189
3.75	296395	1951	93677	2012	4	2405	184
3.8	296392	1832	93793	2021	4	2407	176
3.85	296389	1756	93866	2029	5	2408	169
3.9	296386	1670	93949	2037	2	2412	163
3.95	296382	1598	94017	2042	4	2412	160
4	296381	1527	94087	2048	1	2413	157
4.05	296379	1438	94174	2053	2	2414	152
4.1	296379	1364	94248	2068	0	2415	138
4.15	296378	1293	94318	2079	1	2415	127
4.2	296375	1224	94384	2088	3	2416	118
4.25	296372	1168	94437	2092	3	2417	116
4.3	296370	1110	94493	2098	4	2418	110
4.35	296368	1052	94549	2104	4	2419	105
4.4	296366	996	94603	2115	2	2420	97
4.45	296365	942	94656	2122	2	2420	91
4.5	296362	896	94699	2125	2	2422	89
4.55	296359	845	94747	2136	3	2424	78
4.6	296356	799	94790	2139	4	2424	77
4.65	296353	749	94837	2143	4	2426	74
4.7	296351	699	94885	2147	4	2428	70
4.75	296346	664	94915	2150	1	2431	72
4.8	296345	626	94952	2158	1	2432	64
4.85	296345	603	94975	2159	0	2432	64
4.9	296343	566	95010	2161	1	2433	62
4.95	296341	536	95038	2168	3	2434	54
5	296340	509	95064	2173	2	2435	50
5.05	296340	484	95089	2175	0	2436	49
5.1	296339	462	95110	2178	1	2436	46
5.15	296336	437	95132	2183	1	2439	41
5.2	296334	410	95157	2186	1	2440	39
5.25	296334	392	95175	2190	0	2441	35
5.3	296332	377	95188	2192	1	2441	34
5.35	296332	357	95208	2194	1	2441	32
5.4	296331	335	95229	2197	1	2442	29
5.45	296330	316	95247	2199	1	2442	28
5.5	296328	301	95260	2201	2	2443	26
5.55	296327	289	95271	2201	2	2443	27
5.6	296327	279	95281	2202	0	2444	27
5.65	296326	267	95292	2205	0	2445	24
5.7	296326	256	95303	2206	0	2445	23
5.75	296326	246	95313	2207	0	2445	22
5.8	296326	236	95323	2209	0	2445	20
5.85	296326	225	95334	2211	0	2445	18
5.9	296325	214	95344	2212	1	2445	17
5.95	296323	198	95358	2212	3	2445	17
6	296323	188	95368	2215	1	2445	16
6.05	296322	170	95385	2216	0	2446	16
6.1	296322	161	95394	2216	1	2446	15
6.15	296322	155	95400	2218	0	2446	14
6.2	296321	145	95409	2219	1	2446	13
6.25	296321	139	95415	2219	0	2446	14
6.3	296320	130	95423	2219	0	2446	15
6.35	296320	123	95430	2221	0	2446	13
6.4	296319	116	95436	2222	1	2446	12
6.45	296319	109	95443	2224	0	2446	11
6.5	296319	103	95449	2224	0	2446	11
6.55	296318	98	95453	2225	1	2446	10
6.6	296318	88	95463	2225	0	2446	11
6.65	296318	85	95466	2225	0	2446	11
6.7	296318	79	95472	2225	0	2446	11
6.75	296318	76	95475	2225	0	2446	11
6.8	296317	73	95477	2225	1	2446	11
6.85	296316	71	95478	2225	1	2446	12
6.9	296315	66	95482	2225	1	2446	13
6.95	296316	60	95489	2225	0	2446	13
7	296316	56	95493	2225	0	2446	13
7.05	296316	55	95494	2225	0	2446	13
7.1	296316	52	95497	2226	0	2446	12
7.15	296315	50	95498	2227	1	2446	11
7.2	296315	44	95504	2227	0	2447	11
7.25	296315	42	95506	2227	0	2447	11
7.3	296315	40	95508	2227	0	2447	11
7.35	296315	40	95508	2229	0	2447	9
7.4	296315	40	95508	2229	0	2447	9
7.45	296315	36	95512	2229	0	2447	9
7.5	296315	33	95515	2229	0	2447	9
7.55	296315	31	95517	2229	0	2447	9
7.6	296315	28	95520	2230	0	2447	8
7.65	296315	27	95521	2230	0	2447	8
7.7	296315	27	95521	2230	0	2447	8
7.75	296315	24	95524	2231	0	2447	7
7.8	296315	23	95525	2231	0	2447	7
7.85	296315	23	95525	2231	0	2447	7
7.9	296315	22	95526	2231	0	2447	7
7.95	296315	21	95527	2231	0	2447	7
8	296315	21	95527	2231	0	2447	7
8.05	296315	21	95527	2231	0	2447	7
8.1	296315	21	95527	2231	1	2447	6
8.15	296315	21	95527	2231	1	2447	6
8.2	296315	21	95527	2232	0	2447	6
8.25	296315	19	95529	2233	0	2447	5
8.3	296315	19	95529	2233	0	2447	5
8.35	296315	18	95530	2233	0	2447	5
8.4	296315	15	95533	2233	0	2447	5
8.45	296315	13	95535	2233	0	2447	5
8.5	296315	12	95536	2233	0	2447	5
8.55	296315	12	95536	2233	0	2447	5
8.6	296315	11	95537	2233	0	2447	5
8.65	296315	11	95537	2234	0	2447	4
8.7	296315	11	95537	2235	0	2447	3
8.75	296315	10	95538	2235	0	2447	3
8.8	296315	10	95538	2235	0	2447	3
8.85	296315	7	95541	2235	0	2447	3
8.9	296315	7	95541	2235	0	2447	3
8.95	296315	7	95541	2235	0	2447	3
9	296315	7	95541	2235	0	2447	3
9.05	296315	7	95541	2235	0	2447	3
9.1	296315	7	95541	2235	0	2447	3
9.15	296315	7	95541	2235	0	2447	3
9.2	296315	7	95541	2236	0	2447	2
9.25	296315	6	95542	2237	0	2447	1
9.3	296315	6	95542	2237	0	2447	1
9.35	296315	6	95542	2237	0	2447	1
9.4	296315	6	95542	2237	0	2447	1
9.45	296315	4	95544	2237	0	2447	1
9.5	296314	3	95544	2237	0	2447	2
9.55	296314	3	95544	2237	0	2447	2
9.6	296314	3	95544	2237	0	2447	2
9.65	296314	3	95544	2237	0	2447	2
9.7	296314	3	95544	2237	0	2447	2
9.75	296314	3	95544	2237	0	2447	2
9.8	296314	3	95544	2237	0	2447	2
9.85	296314	3	95544	2237	0	2447	2
9.9	296314	3	95544	2237	0	2447	2
9.95	296314	3	95544	2237	0	2447	2
10	296314	3	95544	2238	0	2447	1

## Sheet: Exosome Proc Bodies 300k RNA
t	RNA_Count	RNA_Degrade_Count	RNA_Degrade_SG_Count	RNA_MOV10_Cyt_Count	RNA_MOV10_MVB_Count	RNA_MOV10_SG_Count
0	301000	0	0	0	0	0
0.05	285725	14537	2	470	116	150
0.1	271091	28452	16	590	404	447
0.15	257206	41676	45	645	714	714
0.2	244099	54161	91	642	1037	970
0.25	231808	65884	151	629	1349	1179
0.3	220076	77089	218	573	1649	1395
0.35	208864	87766	277	522	1957	1614
0.4	198275	97867	375	528	2211	1744
0.45	188124	107567	467	471	2458	1913
0.5	178567	116689	563	456	2688	2037
0.55	169538	125280	685	457	2903	2137
0.6	161003	133417	800	426	3109	2245
0.65	152901	141148	930	398	3310	2313
0.7	145245	148432	1040	405	3493	2385
0.75	137955	155377	1173	393	3667	2435
0.8	130874	162136	1304	357	3850	2479
0.85	124174	168535	1428	348	4021	2494
0.9	117780	174616	1543	364	4180	2517
0.95	111841	180298	1675	304	4313	2569
1	106039	185821	1810	311	4465	2554
1.05	100475	191106	1939	310	4619	2551
1.1	95235	196132	2094	251	4774	2514
1.15	90415	200764	2220	215	4912	2474
1.2	85803	205159	2371	239	5013	2415
1.25	81446	209308	2504	240	5123	2379
1.3	77273	213271	2611	223	5234	2388
1.35	73248	217090	2729	228	5341	2364
1.4	69481	220667	2851	214	5451	2336
1.45	65852	224113	2960	214	5547	2314
1.5	62400	227420	3084	175	5654	2267
1.55	59236	230435	3178	169	5741	2241
1.6	56290	233233	3283	161	5823	2210
1.65	53511	235880	3391	162	5898	2158
1.7	50860	238421	3492	141	5976	2110
1.75	48249	240897	3600	151	6038	2065
1.8	45765	243270	3695	136	6097	2037
1.85	43459	245469	3804	111	6176	1981
1.9	41236	247587	3917	104	6244	1912
1.95	39086	249649	3998	100	6295	1872
2	37018	251622	4076	105	6336	1843
2.05	35127	253438	4157	87	6389	1802
2.1	33357	255124	4257	86	6433	1743
2.15	31684	256715	4336	85	6472	1708
2.2	30103	258214	4434	83	6524	1642
2.25	28555	259690	4502	85	6560	1608
2.3	27069	261099	4571	73	6604	1584
2.35	25683	262414	4647	86	6638	1532
2.4	24316	263720	4715	71	6676	1502
2.45	23028	264934	4778	80	6711	1469
2.5	21839	266070	4845	62	6750	1434
2.55	20689	267162	4936	68	6776	1369
2.6	19599	268200	4985	65	6801	1350
2.65	18601	269154	5052	56	6828	1309
2.7	17635	270087	5120	50	6847	1261
2.75	16692	270993	5187	43	6875	1210
2.8	15832	271811	5256	44	6894	1163
2.85	15053	272558	5317	46	6911	1115
2.9	14299	273286	5371	34	6938	1072
2.95	13566	273988	5424	28	6959	1035
3	12824	274687	5481	39	6981	988
3.05	12146	275336	5535	34	6998	951
3.1	11553	275896	5577	39	7011	924
3.15	10973	276460	5633	31	7024	879
3.2	10432	276979	5676	27	7041	845
3.25	9936	277452	5722	22	7057	811
3.3	9458	277916	5759	24	7069	774
3.35	9003	278350	5801	22	7080	744
3.4	8536	278795	5842	34	7086	707
3.45	8105	279206	5876	20	7106	687
3.5	7705	279583	5907	30	7115	660
3.55	7324	279950	5946	23	7124	633
3.6	6937	280318	5980	27	7131	607
3.65	6567	280667	6014	20	7143	589
3.7	6210	281008	6046	18	7154	564
3.75	5877	281319	6076	24	7164	540
3.8	5595	281589	6104	22	7171	519
3.85	5290	281885	6139	20	7178	488
3.9	5022	282141	6160	11	7190	476
3.95	4780	282370	6183	8	7197	462
4	4531	282608	6207	14	7204	436
4.05	4299	282833	6231	13	7209	415
4.1	4068	283050	6256	13	7217	396
4.15	3862	283246	6274	15	7222	381
4.2	3676	283425	6294	11	7231	363
4.25	3482	283612	6311	11	7237	347
4.3	3282	283807	6331	10	7241	329
4.35	3112	283971	6345	7	7247	318
4.4	2951	284124	6363	9	7251	302
4.45	2790	284274	6375	11	7256	294
4.5	2635	284423	6388	8	7261	285
4.55	2508	284547	6402	13	7262	268
4.6	2387	284663	6415	8	7266	261
4.65	2266	284774	6428	14	7272	246
4.7	2143	284893	6436	8	7276	244
4.75	2050	284980	6449	6	7279	236
4.8	1958	285069	6467	6	7282	218
4.85	1850	285174	6477	5	7285	209
4.9	1767	285254	6493	3	7288	195
4.95	1679	285339	6501	2	7289	190
5	1599	285417	6508	1	7292	183
5.05	1517	285495	6515	4	7292	177
5.1	1440	285572	6523	1	7292	172
5.15	1364	285644	6535	6	7293	158
5.2	1298	285707	6546	7	7293	149
5.25	1233	285770	6560	4	7296	137
5.3	1169	285830	6567	5	7298	131
5.35	1104	285895	6572	4	7298	127
5.4	1055	285942	6580	3	7300	120
5.45	1005	285989	6588	2	7301	115
5.5	957	286035	6596	2	7301	109
5.55	914	286077	6602	2	7301	104
5.6	874	286117	6606	1	7301	101
5.65	840	286150	6610	2	7301	97
5.7	805	286185	6616	0	7302	92
5.75	759	286229	6623	2	7302	85
5.8	717	286270	6631	1	7302	79
5.85	686	286300	6632	1	7303	78
5.9	644	286338	6636	3	7304	75
5.95	613	286367	6643	4	7304	69
6	583	286395	6647	4	7307	64
6.05	560	286417	6648	3	7307	65
6.1	528	286447	6649	1	7309	66
6.15	509	286465	6653	2	7309	62
6.2	494	286480	6655	2	7309	60
6.25	471	286501	6657	3	7309	59
6.3	453	286518	6659	2	7310	58
6.35	429	286541	6663	1	7311	55
6.4	408	286562	6665	0	7311	54
6.45	387	286583	6668	0	7311	51
6.5	365	286605	6671	0	7311	48
6.55	347	286621	6674	1	7311	46
6.6	327	286640	6677	2	7311	43
6.65	308	286659	6679	0	7312	42
6.7	290	286677	6680	0	7312	41
6.75	274	286693	6685	0	7312	36
6.8	261	286706	6686	0	7312	35
6.85	249	286718	6686	0	7312	35
6.9	236	286731	6689	1	7312	31
6.95	223	286744	6691	0	7312	30
7	214	286753	6694	0	7312	27
7.05	199	286766	6695	1	7312	27
7.1	192	286772	6696	1	7312	27
7.15	184	286780	6699	0	7312	25
7.2	179	286784	6700	0	7313	24
7.25	169	286794	6702	0	7313	22
7.3	164	286799	6705	0	7313	19
7.35	154	286809	6707	0	7313	17
7.4	141	286822	6708	0	7313	16
7.45	132	286830	6710	0	7314	14
7.5	122	286839	6710	1	7314	14
7.55	116	286845	6712	1	7314	12
7.6	112	286848	6713	2	7314	11
7.65	103	286857	6713	1	7314	12
7.7	97	286862	6713	0	7315	13
7.75	91	286868	6713	0	7315	13
7.8	91	286868	6713	0	7315	13
7.85	86	286873	6713	0	7315	13
7.9	83	286875	6714	0	7316	12
7.95	78	286879	6715	1	7316	11
8	74	286883	6716	0	7316	11
8.05	71	286886	6718	0	7316	9
8.1	69	286888	6718	0	7316	9
8.15	65	286892	6719	0	7316	8
8.2	64	286893	6720	0	7316	7
8.25	59	286898	6721	0	7316	6
8.3	55	286902	6723	0	7316	4
8.35	50	286906	6724	0	7316	4
8.4	46	286910	6725	0	7316	3
8.45	45	286911	6725	0	7316	3
8.5	42	286914	6725	0	7316	3
8.55	37	286919	6725	0	7316	3
8.6	31	286925	6725	0	7316	3
8.65	30	286926	6725	0	7316	3
8.7	28	286928	6725	0	7316	3
8.75	25	286931	6725	0	7316	3
8.8	24	286932	6725	0	7316	3
8.85	22	286934	6725	0	7316	3
8.9	20	286936	6725	0	7316	3
8.95	20	286936	6725	0	7316	3
9	19	286937	6726	0	7316	2
9.05	16	286940	6726	0	7316	2
9.1	16	286940	6726	0	7316	2
9.15	16	286940	6726	0	7316	2
9.2	16	286940	6726	0	7316	2
9.25	15	286940	6727	0	7316	2
9.3	15	286940	6727	0	7316	2
9.35	15	286940	6727	0	7316	2
9.4	15	286940	6728	0	7316	1
9.45	14	286941	6728	0	7316	1
9.5	14	286941	6728	0	7316	1
9.55	14	286941	6728	0	7316	1
9.6	13	286941	6728	1	7316	1
9.65	13	286941	6728	0	7316	2
9.7	10	286944	6728	0	7316	2
9.75	10	286944	6728	0	7316	2
9.8	10	286944	6729	0	7316	1
9.85	8	286946	6729	0	7316	1
9.9	7	286947	6729	0	7316	1
9.95	6	286948	6729	0	7316	1
10	6	286948	6729	0	7316	1
